# Supplementary material for: Urinary levels of pro-fibrotic transglutaminase 2 (TG2) may help predict progression of chronic kidney disease
Source: PLoS One. 2022 Jan 18;17(1):e0262104. doi: 10.1371/journal.pone.0262104 (PMC8765645; doi:10.1371/journal.pone.0262104)
Supplement: S1 Dataset — (XLSX) [file pone.0262104.s002.xlsx]

## Sheet: Figure 1
Figure 1A - TG2 (pg/mL) - 5/6th SNx model
Days post SNx	CONTROL - TG2 conc					SNx - TG2 conc
7	20979	9283	8651			11756	19702	39724
28	20250	9093	9223			101188	128297	129359
84	20615	11160	8937			96468	473300		120222	299420
Figure 1B - UTCR 5th/6th SNx model
Days post SNx	Control - TG2/Creatinine ratio				SNX - TG2/Creatinine ratio
7	1.15868	0.521869	0.601474		2.84442	5.21079	9.36887
28	1.26137	0.562546	0.595801		20.7055	34.8066	46.3819
84	1.9326	1.71851	0.818631		23.1449	195.659	49.699	280.882	425.511	336.279	125.229	263.962	178.898	71.7326
Figure 1C UXCR - 5/6th SNx model
Days post SNx	CONTROL - XL/Creatinine ratio											SNx - XL/Creatinine ratio
7	0.0479123	0.114262	0.161301									0.494193	0.465485	0.455778
28	0.108696	0.114761	0.0836563									0.448128	0.474769
84	0.17437	0.0885433	0.0238161	0.246613	0.140726	0.184845	0.167609	0.0639256	0.0446889	0.0847911		1.53911	0.909467	3.50171	1.13063	3.32083	0.658442	1.81188
Figure 1D TG2 (pg/mL) - Unx STZ model of DN
Months post STZ	CONTROL - TG2 conc					DN - TG2 conc
1	13975	10731	10858.2	7307		161220	167890	249070
4	16267	11605.7	14181.4			485030	209120	412330	243470	124370	423150	1254145
8	9755.5	14320.5	12329.5			439030	102550	988490	450970	371040
Figure 1E - UNx STZ model of DN
Months post STZ	CONTROL - TG2/Creatinine ratio					DN - TG2/Creatinine ratio
1	0.862654	0.789044	0.327054	0.802967		15.2094	104.931	71.1629
4	1.1066	1.00049	1.20181			310.32	261.4	412.33	100.691	152.228	438.043	370.939
8	0.545	0.818314	0.642161			258.253	113.944	494.245	409.973	206.133
Figure 1F - UNx STZ model of DN
Months post STZ	CONTROL - XL/Creatinine ratio					DN - XL/Creatinine ratio
1	0.05	0.0860294	0.0385542	0.125824				0.104717	0.484375
4	0.0812925	0.115086	0.0563559					0.710173	1.66875	1.275	3.47601	1.21175	1.18012	2.73292
8	0.0617318	0.0528571	0.04375					0.479412	1.27222	0.4675	0.672727	0.258333

## Sheet: Raw patient data
ID	CKD DIAGNOSIS	Age	Gender	CKD Stage	FIRST eGFR	Rate of eGFR decline	CKD Progression	SCr	uCr umo/L	Albuminuria mg/L	Proteinuria mg/L	PCR	ACR	TG2	TG2 / CR ratio	Glu-Lys	BLOOD TG2	Ucr mmol/L
SKI-1	Diabetic Nephropathy	73	Male	4	19	-1	Stable	282	3.59	245	0.66	87	68.1	3967.68	1105.2	0.95	617.798	3.59
SKI-10	Diabetic Nephropathy	41	Male	4	21	-1	Stable	247	4.7	42.3	0.18	24	9	143.9	30.617	1.52	14400	4.7
SKI-100	Diabetic Nephropathy	63	Male	3A	49	0	Stable	128	3	2.4	0.07	20	0.8	1132.95	377.65	1.65625	17500	3
SKI-101	Diabetic Nephropathy	69	Male	3A	48	-1.5	Stable	127	9.2	12.9	0.16	16	1.4	59.75	6.49457	1.57875	7270	9.2
SKI-102	Diabetic Nephropathy	69	Male	3B	33	-6.5	Rapdly Progressive	178	7.7	357	0.81	94	46.4	1282.52	166.561	1.755	2790	7.7
SKI-103	Diabetic Nephropathy	42	Male	4	23	-6	Rapdly Progressive	264	2.4	1320	1.69	626	550	3343.2	1393	1.32	11500	2.4
SKI-104	Diabetic Nephropathy	71	Female	3A	47	-1	Stable	99	20.6	66.1	0.22	9	3.2	1199.67	58.2364	0.2	657.547	20.6
SKI-105	Hypertensive Nephrosclerosis	63	Male	3A	46	-5	Rapdly Progressive	135	15.6	2093.1	2.38	175	134	65200	4179.49	1.915	15400	15.6
SKI-106	Chronic Interstitial Nephritis	69	Female	3B	36	-3	Progressive	153	8.2	0	0.1	13	0	9702.95	1183.29	1.555	14800	8.2
SKI-107	Atherlosclerotic Renovascular Disease	80	Male	3B	37	0	Stable	156	6.4	6.9	0.15	11	1.1	955.92	149.362	0.75		6.4
SKI-108	Atherlosclerotic Renovascular Disease	77	Female	3B	35	-2	Progressive	127	5.2	28.7	0.06	10		6262.1	1204.25	2.495	8760	5.2
SKI-109	Diabetic Nephropathy	73	Male	4	22	-3	Progressive	244	4.9	36	0.15	26	7.3	355.26	72.502	0.795	16100	4.9
SKI-11	Diabetic Nephropathy	81	Female	4	19	7	Regressor	210	11.8	2.4	0.11	8	0.203	5779.52	489.79	0.682	1710	11.8
SKI-110	Diabetic Nephropathy	68	Female	3B	33	-2	Stable	143	4.1	105	0.34	74	25.6	464.6	113.317	0.85		4.1
SKI-111	Diabetic Nephropathy	32	Male	4	22	-0.5	Progressive	306	5.1	730	1	185	143.1	113000	22156.9	2.46875	3430	5.1
SKI-112	Diabetic Nephropathy	74	Male	3A	44	1	Stable	135	10.5	169	1.4	39	16.1	397.16	37.8248	0.56	1770	10.5
SKI-113	Diabetic Nephropathy	61	Male	4	18	-2	Progressive	306	3.5	766	3	86	218.9	8641.25	2468.93	2.02375		3.5
SKI-114	Diabetic Nephropathy	75	Female	3A	49	-3.5	Progressive	94	3.4	2.4	0.06	17.6	0.7	375.31	110.385	0.75	902.527	3.4
SKI-115	Diabetic Nephropathy	66	Male	4	26	5.5	regressive	231	5.4	1110	1.3	217	205.6	5630.17	1042.62	2.1225	769.958	5.4
SKI-116	Diabetic Nephropathy	86	Male	4	24	-0.5	Stable	223	7.26	63.2	0.31	39	8.7	936.89	129.048	0.65	1480	7.26
SKI-117	Diabetic Nephropathy	61	Female	3A	54	15	regressive	91	4.6	24.6	0.08	20	5.3	538.18	116.996	0.69	2830	4.6
SKI-118	Diabetic Nephropathy	61	Male	4	23	3	regressive	243	4.1	6.2	0.06	14.6	1.5	1065.42	259.859	0.5		4.1
SKI-119	Diabetic Nephropathy	84	Male	4	26	1	Stable	208	8.7	29.5	0.32	40	3.4	367.4	42.2299	0.105		8.7
SKI-120	Hypertensive Nephrosclerosis	87	Male	3B	30	3.5	regressive	184	19.2	167	0.68	41	8.7	201.69	10.5047	0.435		19.2
SKI-121	Diabetic Nephropathy	69	Female	4	29	-3	Progressive	153	5.1	1820	2.43	486	356.9	3645.86	714.875	0.685		5.1
SKI-122	Diabetic Nephropathy	53	Male	3A	56	-5	Rapdly Progressive	118	2.6	65.4	0.34	35	25.2	160.5	61.7308	0.58		2.6
SKI-123	Diabetic Nephropathy	71	Female	3B	36	-3	Progressive	124	5.4	1370	1.5	191	253.7	606.77	112.365	0.935		5.4
SKI-124	DN2/Hypertension	53	Male	3A	58	0	Stable	114	5.2	3.3	0.1	11	0.6	139.47	26.8212	0.35		5.2
SKI-125	Diabetic Nephropathy	81	Female	3A	49	-4.5	Progressive	94	4.7	15.1	0.08	12	4.2	221.39	47.1043			4.7
SKI-126	Diabetic Nephropathy	81	Female	3B	42	6.5	regressive	107	4.7	15.1	0.14	26	3.2	494.9	105.298	1.194		4.7
SKI-127	Atherlosclerotic Renovascular Disease	76	Male	3B	30	0	Stable	188	3.6	10.1	0.24	45	2.8	784.19	217.831	1.65125		3.6
SKI-128	Diabetic Nephropathy	41	Male	3A	53	-3.5	Progressive	73	1.6	64.3	1.23	33	40.2	208.56	130.35	1.03		1.6
SKI-129	Atherlosclerotic Renovascular Disease	82	Male	4	26	2.5	regressive	207	10.3	105	0.23	68	10.2	465.06	45.1515	1.105		10.3
SKI-13	Diabetic Nephropathy	70	Male	3B	32	-2	Progressive	182	8.24	75	0.22	24	9.1	126000	15291.3	5.355	870.911	8.24
SKI-130	Diabetic Nephropathy	60	Female	3B	41	3.5	regressive	115	7.3	39.1	0.11	22	5.4	1173.92	160.811	0.725		7.3
SKI-131	Diabetic Nephropathy	71	Male	4	26	0.5	Stable	203	8.4	279	0.62	20	33.2	343.11	40.8464			8.4
SKI-132	Diabetic Nephropathy	78	Male	3B	34	1.5	regressive	169	7.6	52	0.26	71	6.8	59.85	7.875	1.015		7.6
SKI-133	Atherlosclerotic Renovascular Disease	72	Female	3B	42	2	regressive	110	0.4	3.4	0.3	42	8.5	35.54	88.85			0.4
SKI-134	Diabetic Nephropathy	67	Female	4	25	-1.5	Stable	172	13.8	76.5	0.45	23	5.5	539.95	39.1268	0.72		13.8
SKI-135	Chronic Glomerulonephritis - Membranous nephropath	68	Male	3B	42	-1.5	Stable	143	16.7	3523.4	3.75	313	211	669.31	40.0784	1.55		16.7
SKI-136	DN2/Recurrent UTI	71	Female	4	28	1.33333	regressive	154	2.2	0	0.15	23	0	667.37	303.35	0.78		2.2
SKI-137	Polycystic Kidney Disease	36	Female	2	89	3	regressive	65	3.2	0		0	0	147.01	45.9406	0.17		3.2
SKI-138	Hypertensive Nephrosclerosis	71	Female	4	18	-1.5	Stable	220	6.3	2513.9	2.79	285	399	200.19	31.7762	0.96		6.3
SKI-14	Diabetic Nephropathy	69	Male	4	19	-4	Progressive	282	4.2	174	0.27	117	41.4	1100.94	262.129	3.685	548.981	4.2
SKI-141	Diabetic Nephropathy	63	Male	4	24	-1	Stable	275	15.8	621	1.33	89	39.3	357.42	22.6215	0.785		15.8
SKI-144	hYpertensive Nephrosclerosis	88	Male	4	21	-5	Rapdly Progressive	243	5	42.4	0.29	43	8.5	728.4	145.68	1.396		5
SKI-145	Chronic Glomerulonephritis (Membranous neph RB1993	77	Female	4	29	-0.5	Stable	149	9.2	135.8	0.31	36	14.8	236.02	25.6543	0.715		9.2
SKI-146	? HEART TRANSPLANT, HTN	71	Male	4	23	-2	Progressive	238	20.1	195.7	0.7	32	9.7	1076.13	53.5388	0.92		20.1
SKI-147	Atherlosclerotic Renovascular Disease	83	Male	3B	34	0	Stable	165	3.5	0	0.19	23	0	122.87	35.1057	0.218		3.5
SKI-148	Diabetic Nephropathy	45	Female	3B	34	-0.333333	Stable
SKI-149	Diabetic Nephropathy	67	Male	3B	33	-2	Stable	177	2	57.6	1	159	28.8	309.3	154.65			2
SKI-15	Diabetic Nephropathy	41	Female	4	15	-2.5	Progressive	291	4.8	1030	1.97	277	214.6	3869.59	806.165	0.592	1470	4.8
SKI-150	ISCHEMIC NEPHROPATHY	69	Male	4	22	-1.5	Stable	246	7.4	11.9	0.06	8.1	1.6	80.42	10.8676			7.4
SKI-151	Diabetic Nephropathy	72	Male	4	20	0	Progressive	268	3.8	308	0.81	140	81.1	2820.44	742.221	1.06		3.8
SKI-152	Diabetic Nephropathy	71	Female	3B	40	-4.5	Progressive	115	7.1	1310	1.77	71	184.5	225.74	31.7944	1.025		7.1
SKI-153	Atherlosclerotic Renovascular Disease	75	Female	4	26	1	regressive	163	1.7	2.4	0.07	0	1.4	108.44	63.7882	0.67		1.7
SKI-154	Atherlosclerotic Renovascular Disease	75	Male	4	24	0.5	Stable	226	5.4	814	1.86	258	150.7	526.89	97.5722	0.8903		5.4
SKI-155	Diabetic Nephropathy	63	Male	4	25	1.5	regressive	225	6.4	85.8	0.16	24	13.4	602.25	94.1016			6.4
SKI-156	DM type 2	74	Female	4	28	0	Stable	153	17.8	37.4	0.19	10	2.1	382.48	21.4876			17.8
SKI-157	DKD	64	Female	4	27	-2.5	Stable	161	5.8	3130	3.85	621	539.7	360.26	62.1138	0.81		5.8
SKI-158	Diabetic Nephropathy	65	Female	3B	35	-4	Progressive	131	7.2	255	0.53	68	35.4	1753.41	243.529	1		7.2
SKI-159	Ischemic nephropathy	62	Male	4	17	-3	Progressive	323	5.9	2134.4	4.88	588	362	1247.1	211.373	1.855		5.9
SKI-16	Diabetic Nephropathy	68	Male	4	29	-2	Progressive	200	9.5	30.1	0.18	24	3.2	12100	1273.68	4.969	10100	9.5
SKI-160	Polycystic Kidney Disease	30	Male	2	62	1	Stable	119	3.5	33.7	0.2	18	9.6	106.49	30.4257	0.47		3.5
SKI-161	Hypertensive Nephrosclerosis	56	Female	2	60	-6.66667	Rapdly Progressive	84	2.1	84.3	1.25	113	40	1158.63	551.729	2.26		2.1
SKI-162	Idiopathic thrombocytopenic purpura	79	Female	4	29	-1.5	Stable	150	1.8	0			0	431.34	239.633	1.875		1.8
SKI-163	Chronic Glomerulonephritis IgA nephropathy?	20	Female	1	104	-8	Rapdly Progressive				0.17					0.75
SKI-164	Polycystic Kidney Disease	60	Male	4	23	-1.33333	Stable	193	1.2	0			0	97.11	80.925	0.195		1.2
SKI-166	Chronic Interstitial Nephritis	62	Female	4	27	-1	Stable	166	4.7	124.7	1.76	143	27	211.15	44.9255	0.805	3070	4.7
SKI-167	Atherlosclerotic Renovascular Disease	88	Male	4	25	-1	Stable	218	3.2	24.4	0.22	28	7.6	443.88	138.712	1.104	908.752	3.2
SKI-168	Hypertensive Nephrosclerosis	80	Male	3B	33	1.5	Regressor	172	9	8.1	0.28	17	0.9	186.86	20.7622	0.765		9
SKI-169	Diabetic Nephropathy	38	Male	4	20	-4	Progressive		5.9		2.59							5.9
SKI-17	Diabetic Kidney Disease	81	Male	4	22	0	Stable	246	9.9	106	0.23	19	10.7	3280.29	331.342	0.4	1250	9.9
SKI-170	Hypertensive Nephrosclerosis	41	Male	NO EGFR			Stable	91	14.5	211.6	0.31	21	14.6	220.05	15.1759	1.005	1580	14.5
SKI-171	MGUS/ HTN	86	Female	3B	30	0.333333	Stable	143	3	0	0.18	26	0	231.58	77.1933	2.525	3960	3
SKI-172	Chronic Glomerulonephritis - FSGS	21	Male	1	129	-1	Stable	67	12.1	948.4	1.14	89	78	135.28	11.1802	0.67	335.968	12.1
SKI-173	Atherlosclerotic Renovascular Disease	77	Male	5	14	2	regressive	347	8.6	62.2	0.42	38	7.2	134.93	15.6895	0.785	106.056	8.6
SKI-174	Chronic Interstitial Nephritis - CRF 2nd reflux ne	28	Female	3A	49	1	Stable	113	1.3	15.6	0.35	34	12	374.79	288.3	3.9		1.3
SKI-175	Polycystic Kidney Disease	65	Male	4	20	2	regressive	277	5.5	169.9	0.6	66	31	568.44	103.353	1.09	703.552	5.5
SKI-176	Hypertensive Nephrosclerosis	84	Male	4	18	0.333333	Stable	288	10.2							1.07	1480	10.2
SKI-177	Chronic Glomerulonephritis	19	Male	3A	48	-1.33333	Stable	152	7.1	1767.1	2.26	248	249	114.86	16.1775	0.607	690.002	7.1
SKI-178	Chronic Glomerulonephritis	35	Female	1	103	8	regressive	58			3.13	396				0.76	831.238
SKI-179	Chronic Glomerulonephritis	31	Female	2	86	-1.5	Stable	69	7.1	55.6	2.5	95	7.8	112.22	15.8056	0.675	1810	7.1
SKI-18	Diabetic Nephropathy (biopsy proven)	65	Male	3B	36	-5	Progressive	167	4.2	1500	2.49	415	357	23900	5690.48	1.425	2490	4.2
SKI-181	hypertensive Nephrosclerosis	66	Male	3B	40	2.5	regressive	150	13.8	269.7	1.38	110	19.5	154.22	11.1754	0.225	1460	13.8
SKI-182	IgA nephropathy	60	Female	2	75	-12	Rapdly Progressive	69	5.7	3211.8	1.22	718	563	4287.8	752.246	1.70375	4790	5.7
SKI-186	CONTROL	37	Male	Control	Control	Control	Control	84	2.2	0	0.03	0.0136364	0	67.87	30.85	0		2.2
SKI-187	CONTROL	47	Male	Control	Control	Control	Control	97	12.1	0	0.06	0.00495868	0	183.14	15.1355	0.275		12.1
SKI-188	CONTROL	44	Male	Control	Control	Control	Control	72	9.6	0	0.06	0.00625	0	29.12	3.03333	0.135		9.6
SKI-189	CONTROL	43	Male	Control	Control	Control	Control	79	9.6	0	0.06	0.00625	0	34.35	3.57813	0.15		9.6
SKI-19	Diabetic Nephropathy (biopsy proven)	73	Male	4	20	-4.5	Progressive	263	5.3	3650	4.74	1247	688.7	21700	4094.34	1.185	9840	5.3
SKI-190	CONTROL	39	Male	Control	Control	Control	Control	81	24.7	142.8	0.1	0.00404858	5.8	60.86	2.46397	0.3		24.7
SKI-191	Chronic Glomerulonephritis - Membranous nephropath	55	Male	2	60	-2	Stable	110	11.2	3510	5.27	338	313	146.48	13.0786	0.68	725.159	11.2
SKI-192	Familial Renal Disease	51	Female	4	22	-0.5	Stable	202	9.8	26.8	0.06	8	2.7	225.04	22.9633	0.233	7.53	9.8
SKI-193	Chronic Glomerulonephritis - Membranous nephropath	62	Male	3A	54	-2	Stable	118	1.3	589.9	1.15	303	454	207.7	159.769	0.70375	1010	1.3
SKI-2	Diabetic Nephropathy	85	Male	4	22	1.33333	Stable	242	5.23	29.8	0.21	36	5.7	2800.03	535.379	0.45	1620	5.23
SKI-20	Diabetic Nephropathy	59	Male	3B	31	-2	Progressive	189	4	221	0.36	84	55.3	7088.28	1772.07	0.955		4
SKI-21	Diabetic Nephropathy	74	Male	4	25	0	Stable	218	4.1	162	0.43	67	39.5	1757.28	428.605	1.135	3840	4.1
SKI-211	CONTROL	39	Female	Control	Control	Control	Control	88	16.5	3.9	0.08	0.00484848	0.2	67.29	4.07818	0.025		16.5
SKI-212	Medullary sponge kidney	29	Male	3A	54	8	regressive	135	3.9	9.9	0.23	18	2.5	36.14	9.26667		4800	3.9
SKI-213	IgA Nephropathy	72	Male	4	29	-4	Progressive	195	12.6	152.6	0.62	115	12.1	1997.88	158.562	1.411	28.665	12.6
SKI-214	Hypertensive Nephrosclerosis	72	Male	3A	56	-1	Stable	112	12.7	1143.2	1.73	149	90	111.12	8.74961	1.093	8550	12.7
SKI-215	Ischaemic Heart Disease	71	Male	3A	49	-2.5	Progressive	124	7.9	692	0.69	99	88	2440.03	308.865	2.625	5580	7.9
SKI-216	Diabetic Nephropathy	49	Male	4	29	-6.5	Rapdly Progressive	212	9.1	1436.6	3.73	289	158	1278.87	140.535		424.66	9.1
SKI-217	Chronic Glomerulonephritis	50	Female	3B	37	2	regressive	154	2.6	681.4	1.02	510	262	207.66	79.8692	0.542	6970	2.6
SKI-218	CONTROL	34	Male	Control	Control	Control	Control	67	5.9	0	0.06	0.0101695	0	51.39	8.71017	0.19		5.9
SKI-219	CONTROL	25	Female	Control	Control	Control	Control	70	11.2	8.5	0.11	0.00982143	0.8	70.46	6.29107			11.2
SKI-22	Diabetic Nephropathy(biopsy proven)	71	Male	3B	39	-4.66667	Progressive	152	5.7	159	1.3	18	27.9	119.06	20.8877	0.955	1640	5.7
SKI-220	CONTROL	31	Male	Control	Control	Control	Control	102	25.7	0	0.07	0.00272374	0	76.63	2.98171			25.7
SKI-221	Chronic Glomerulonephritis - IgA Nephropathy	43	Female	4	25	-2	Progressive	186	9.9	2541.4	1.5	517	257	7007.91	707.87	2.604	6840	9.9
SKI-222	Chronic Glomerulonephritis - Early Membranous	50	Male	2	88	2.5	Regressor	95	11.5	876.6	1.08	130	76	666.2	57.9304	0.59625	11300	11.5
SKI-225	CONTROL	44	Male	Control	Control	Control	Control	77	10.5	0	0.04	0.00380952	0	494.26	47.0724	0.15		10.5
SKI-226	Diabetic Nephropathy	59	Female	3B	33	-6.5	Rapdly Progressive	138	2.6	1050.6	3.52	577	404	2263.34	870.515	2.19875		2.6
SKI-227	Chronic Glomerulonephritis - IgA Nephropathy	24	Male	2	61	1	stable	121	27	2276.7	1.86	107	84	217.27	8.04704	2.35		27
SKI-228	Chronic Glomerulonephritis - Membranous GN	52	Female	2	66	-4.5	Progressive	79	2.5	1176.6	0.14	1073	471	188.19	75.276	1.38	189.224	2.5
SKI-229	Ig A Nephropathy - ANTI tg2 ATB	28	Female	1	107	18	regressor	58	5	0	0.37	6	0	178.09	35.618	0.78	3090	5
SKI-23	Diabetic Nephropathy	83	Male	4	26	6.66667	Regressive	208	10.1	32.6	0.14	24	3.2	487.09	48.2267	0.439	859.68	10.1
SKI-230	Hypertensive Nephrosclerosis	72	Male	3B	43	-1	stable	139	5.6	148.9	1.61	76	27	217.12	38.7714	0.69		5.6
SKI-231	Chronic Glomerulonephritis	47	Female	3B	39	-2	Progressive	126	6.2	1154.7	0.83	268	186	2373.29	382.789	1.725	5350	6.2
SKI-232	Chronic Glomerulonephritis - FSGS	70	Female	3A	52	5	regressive	92	1.2	425.8	4.29	373	355	387.82	323.183	0.91	5620	1.2
SKI-233	Chronic Interstitial Nephritis	60	Female	4	26	3	regressive	168	2.4	13.6	0.1		5.7	109.94	45.8083	0.693	137.928	2.4
SKI-234	Chronic Glomerulonephritis	67	Male	3A	54	-10	Rapdly Progressive	116			1.82	124				0.701	2340
SKI-235	Polycystic Kidney Disease	39	Female	4	18	-4	Progressive	253	2.6	37.2	0.2	34	14.3	6936.81	2668	1.29875	11200	2.6
SKI-236	Chronic Interstitial Nephritis	71	Male	4	27	0	stable	208	16.3	4.7			0.3	218.9	13.4294			16.3
SKI-237	Atherlosclerotic Renovascular Disease	83	Male	4	21	0	stable	252	7.6	6.1	0.11	19	0.8	3202.21	421.343	1.19		7.6
SKI-238	Chronic Glomerulonephritis - Membranous nephropath	74	Male	4	22	-3	Progressive	246	3.8	1788.4	2.69	708	471	6580.83	1731.8	1.46		3.8
SKI-239	Chronic Interstitial Nephritis	44	Female	3B	33	-2	Progressive	146	18.7	102.5	0.55	25	5.5	1711.19	91.5075	1.255		18.7
SKI-24	Diabetic Nephropathy	63	Male	3B	38	-5	Rapdly Progressive	158	2.9	986	2.24	345	340	23200	8000	0.935	1160	2.9
SKI-240	Chronic Glomerulonephritis	72	Female	3B	34	-9	Rapdly Progressive	131	1.5	208.9	1.5	250	139	1097.17	731.447	1.485		1.5
SKI-241	Chronic Glomerulonephritis - FSGS	43	Female	3A	51	-2	Progressive	102	11.1	3092.7	1.44	180	279	5888.49	530.495	2.15		11.1
SKI-242	CONTROL	35	Male	Control	Control	Control	Control	101	18.9	5.8	0.09	0.0047619	0.3	27.07	1.43228	0.23		18.9
SKI-243	CONTROL	38	Male	Control	Control	Control	Control	90	11.1	0	0.06	0.00540541	0	10.01	0.901802	0.105		11.1
SKI-244	CONTROL	30	Male	Control	Control	Control	Control	87	10	0	0.06	0.006	0	22.58	2.258	0.115		10
SKI-245	CONTROL	28	Female	Control	Control	Control	Control	86	8.2	0	0.03	0.00365854	0	22.47	2.74024	0.12		8.2
SKI-246	CONTROL	31	Female	Control	Control	Control	Control	80	5.8	0	0.02	0.00344828	0	29.95	5.16379	0.125		5.8
SKI-247	CONTROL	31	Male	Control	Control	Control	Control	98	18.7	0	0.02	0.00106952	0	20.9	1.11765	0.335		18.7
SKI-248	CONTROL	29	Male	Control	Control	Control	Control	77	4.2	0	0.02	0.0047619	0	21.37	5.0881	0.255		4.2
SKI-249	Atherlosclerotic Renovascular Disease	85	Male	5	14	-0.5	stable	352	3	35.8	0.19	79	11.9	8.46	2.82	0.175		3
SKI-25	Hypertensive Nephrosclerosis	70	Male	4	26	-0.333333	Stable	215	14.8		1.18	126				1.99	1920	14.8
SKI-250	Chronic Glomerulonephritis - Membranous Nephro	45	Male	3B	42	12	regressive	155	13.7	5482.4	4.47	443	400	183.93	13.4255	0.945		13.7
SKI-251	Chronic Glomerulonephritis	22	Male	3B	43	2	regressive	173	25.3	1254.3	1.58	85	50	4734.51	187.135	2.62		25.3
SKI-252	SLE / Hughes syndrome	65	Female	4	22	0.5	stable	192	8.7	101.5	0.15	54	11.7	247.13	28.4057			8.7
SKI-253	Hypertensive Nephrosclerosis	78	Male	4	25	3.5	regressive									1.08
SKI-254	Recurrent UTIs	56	Male	5	14	2	regressive	368	2.6	164	0.1	45	6.3	488.83	188.012			2.6
SKI-255	HTN + Haemat-proteinuria	78	Male	4	16	-4	Progressive	311	4.4	40.6	0.58	50	9.2	8369.78	1902.22	1.58		4.4
SKI-256	Chronic Glomerulonephritis - FSGS	45	Male	4	19	-2.5	Progressive	305	5.1	1479.6	1.8	247	290	1105.32	216.729	1.01		5.1
SKI-257	Polycystic Kidney Disease	39	Male	3A	45	-1	stable	150	4.9	0	0.1	11	0	6.88	1.40408			4.9
SKI-258	Lupus nephritis - SLE	68	Female	4	25	-1	stable	171	6.1		0.14	27		136.21	22.3295	0.233		6.1
SKI-259	CONTROL	47	Male	Control	Control	Control	Control	79	12.3	10.7	0.1	0.00813008	0.9	24.9	2.02439			12.3
SKI-26	Chronic Glomerulonephritis	41	Male	3A	59	-1.5	Stable	117	8.8	75.6	0.23	13	8.6	384.61	43.7057	0.86	956.421	8.8
SKI-260	Hypertensive Nephrosclerosis	79	Male	4	26	0.5	stable	212	6.1	36.7	0.16	30	6	107.22	17.577	0.904		6.1
SKI-261	Wegener`s granulomatosis - Microscopic polyarterit	85	Male	4	22	-2.5	Progressive	184	6.2	160.2	0.1	15	26	916.14	147.765	0.978		6.2
SKI-262	Chronic Glomerulonephritis - Lupus Nephritis?	73	Male	5	14	-4	Progressive									1.37
SKI-263	Polycystic Kidney Disease	67	Female	5	15	0	stable	262	2.5	244.1	0.5	147	98	86.66	34.664	0.565		2.5
SKI-264	Ischemic non proteinuric nephropathy	76	Female	4	19	-3	Progressive	210	6.7	34.9	0.09	18	5.2	863.46	128.875	1.274		6.7
SKI-265	Hypertensive Nephrosclerosis	65	Male	3B	38	-2.5	Progressive	158	13	1390.5	1.83	131	107	490.08	37.6985	0.904		13
SKI-266	Hypertensive Nephrosclerosis	77	Female	3B	41	-1	stable	111	5.9	3.6	0.19	9	0.6	679.32	115.139	0.84		5.9
SKI-267	Ischemic Nephropathy	79	Male	3B	34	-1	stable	168	8.1	140.9	0.2	23	17.4	202.56	25.0074	0.799		8.1
SKI-268	Medullary sponge kidneys	59	Male	3A	50	0	stable	126	8.9	107.6	0.19	23	12.1	400.05	44.9494			8.9
SKI-269	Hypertension	80	Female	3B	35	1	stable	126	9.3	1702.2	2.3	343	183	279.85	30.0914	0.73		9.3
SKI-27	Hypertensive Nephrosclerosis	60	Male	5	14	-4	Progressive	378	5.2		1.42	273				2.04	3680	5.2
SKI-270	Sarcoidosis - granulomatosis	51	Male	4	27	3	regressive	218	4.9	295.5	1.3	96	60	105.5	21.5306	0.385		4.9
SKI-271	Chronic Glomerulonephritis - FSGS	59	Male	2	61	2	regressive	107	12	283.9	0.51	34	24	1336.45	111.371	1.904		12
SKI-272	Hypertensive Nephrosclerosis	79	Male	4	22	-2	Progressive	240	13.7	159.8	0.17	36	11.7	1282.36	93.6029	1.401		13.7
SKI-273	PHx NSAIDS, gout, longstanding proteinuria	78	Male	5	13	-2	Progressive	374	6.3	969.4	1.29	215	154	11100	1761.9	1.05		6.3
SKI-274	Polycystic Kidney Disease	19	Male	1	109	9.5	regressive									0.47
SKI-275	Chronic glomerulonephritis	68	Male	3B	43	0	regressive	142	2.3	351.3	0.96	196	153	6890.35	2995.8	2.865		2.3
SKI-276	Henoch Scholein Purpura	26	Male	2	87	12	regressive									1.143
SKI-277	Chronic Glomerulonephritis - IgA	68	Male	5	10	1	stable	476	14.7	26.5	0.22	36	1.8	743.53	50.5803	0.595		14.7
SKI-278	Hypertensive Nephrosclerosis	79	Male	4	22	-0.5	stable	238	1.1	106.7	0.61	74	97	294.47	267.7	2.755		1.1
SKI-279	Chronic Glomerulonephritis	60	Female	3A	51	-1.5	stable	96	11	462.2	0.24	17	42	99.76	9.06909	1.775		11
SKI-28	Hypertensive Nephrosclerosis	84	Male	5	12	-1	Stable	406	7	61.1	0.42	63	8.7	257.48	36.7829	0.805	1820	7
SKI-280	Chronic Glomerulonephritis - IgA	67	Male	4	29	-5	Rapdly Progressive	196	7.6	1177.5	0.92	115	155	4716.65	620.612	1.31		7.6
SKI-281	Chronic Interstitial Nephritis	70	Male	4	23	2	regressive	240	3.9	159.8	0.5	62	41	139.17	35.6846	0.775		3.9
SKI-282	Hypertensive Nephrosclerosis	82	Male	5	14	-2.5	Progressive	354	7.7	852.9	0.83	184	111	6522.28	847.049	3.269		7.7
SKI-283	Polycystic Kidney Disease	57	Male	3B	41	0	stable	152	9.4	98.3	0.34	39	10.5	346.25	36.8351	0.492		9.4
SKI-284	Hypertensive Nephrosclerosis	70	Female	2	74	-10	Rapdly Progressive	68	4.7	550.5	1.59	130	117	3402.62	723.962	5.045		4.7
SKI-285	Renal cell carcinoma	86	Male	4	17	-2	stable	304	9.6	58.9	0.4	48	6.1	405.55	42.2448	0.403	32.804	9.6
SKI-286	Chronic Glomerulonephritis	47	Male	3A	49	-8	Rapdly Progressive	135	6.7	348.6	0.44	57	52	10200	1522.39	2.115	9090	6.7
SKI-287	Hypertensive Nephrosclerosis	80	Female	4	18	-2.5	Progressive	219	5.8	22.7	0.07	18	3.9	4640.96	800.166	1.583	1400	5.8
SKI-288	Chronic Glomerulonephritis - Membranous	54	Male	3A	59	-6	Rapdly Progressive	112	10	7958.1	1.87	505	796	12800	1280	2.465		10
SKI-289	Polycystic Kidney Disease	71	Female	3B	42	-1	stable	111	17	1374.3	1.64	87	81	284.13	16.7135	0.581	1230	17
SKI-290	Polycystic Kidney Disease	35	Female	2	73	-1.5	stable	78	4.6	10.7	0.08	8	2.3	202.71	44.0674	0.565		4.6
SKI-291	Diabetic Nephropathy II	85	Male	4	26	-2	Progressive	206	4.2	13.1	0.22	30	3.1	2763.56	657.99			4.2
SKI-292	Hypertensive Nephrosclerosis	39	Female	4	21	-5	Rapdly Progressive	260	4.3	481.6	0.89	129	112	1589.81	369.723	2.815	4740	4.3
SKI-293	Chronic Glomerulonephritis	20	Male	1	98	4.66667	regressive	86	13.5	860.7	1.44	88	64	273.83	20.2837	1.355		13.5
SKI-294	Chronic Glomerulonephritis	36	Male	3A	51	-5	Rapdly Progressive	135	7.1	4165.4	3.16	958	587	458.77	64.6155	2.135		7.1
SKI-295	Diabetic Nephropathy II	77	Male	4	26	0.333333	regressive	210	10.9	7.8		0	0.7	1477.92	135.589	0.985		10.9
SKI-296	Chronic Glomerulonephritis - IgA Nephropathy	32	Male	3B	32	-4.5	Progressive	205	10	324.8	0.36	71	32	4983.5	498.35	0.81	9490	10
SKI-297	Atherosclerotic Renovascular Disease	80	Female	5	13	-7.5	Rapdly Progressive	288	9.8	315.9	0.27	43	32	6317.74	644.667	1.235	7320	9.8
SKI-298	Diabetic Nephropaty I	60	Female	4	18	-5	Rapdly Progressive	229	4.6	668.2	1.35	190	145	16500	3586.96	3.0375	2980	4.6
SKI-299	Microscopic Polyarteritis	61	Male	2	70	-0.5	stable	94	10.5	16.4	0.17	6	1.6	271.33	25.841	0.989		10.5
SKI-3	Diabetic Nephropathy	66	Female	3B	44	-3.33333	Progressive	106	4.92	48.2	0.13	22	9.8	5644.94	1147.35	0.355	460.358	4.92
SKI-300	Tacrolimus toxicity	62	Male	3B	39	2	regressive	156	8.2	111.5	0.36	29	13.6	941.14	114.773	1.07		8.2
SKI-301	Hypertensive Nephrosclerosis	58	Male	4	18	0.5	stable	309	7.7	631.9	1.16	127	82	170.79	22.1805	0.82	3530	7.7
SKI-302	Membranous Nephropathy	40	Male	1	106	3.66667	regressive	71	7.8	5388	4.84	968	691	408.93	52.4269	2.465	5470	7.8
SKI-303	Reflux Nephropathy	25	Female	4	21	1.5	stable	238	5.6	867.4	1.48	185	155	226.64	40.4714	0.955	5260	5.6
SKI-304	Likely ischeamic nephropathy	68	Male	3B	42	6	regressive	170	8.3	90.5	0.22	22	10.9	318.19	38.3361	0.76		8.3
SKI-305	Chronic Glomerulonephritis	61	Male	4	28	-2	Progressive	206	21.5	12305	20.3	896	572	2535.94	117.951	3.635		21.5
SKI-306	Atherlosclerotic Renovascular Disease?	68	Female	4	19	0.333333	stable	215	2.7	41.1	0.43	43	15.2	242.1	89.6667	1.055	1850	2.7
SKI-307	IgA Nephropathy	29	Male	1	117	0.333333	stable	69	9.5	111.9	0.39	32	11.8	183.73	19.34	0.425		9.5
SKI-308	IgA Nephropathy	28	Male	1	105	4.66667	stable	77	17.5	4	0.07	9	0.2	182.52	10.4297	0.98		17.5
SKI-309	Ischemic Nephropathy	68	Male	3B	32	-0.333333	stable	183	4	12.2	0.19	16	3.1	396.29	99.0725	1.115		4
SKI-31	Multiple Myeloma	73	Female	4	17	2.66667	Regressive	234	9.1	193.6	0.5	36	21	8546.82	939.211	1.17	1660	9.1
SKI-311	Chronic Interstitial Nephritis - NSAIDS	56	Female	3B	33	-1.66667	regressive	141	3.4	50.5	0.32	123	14.9	201.84	59.3647	1.335		3.4
SKI-312	Hypertensive Nephrosclerosis	72	Male	3B	38	-1	stable	163	6.3	3.2	0.17	10	0.5	370.97	58.8841	1.155		6.3
SKI-313	Ectopia vesica with vesico-intestinal fissure	20	Female	4	25	-1.33333	stable	186								1.04
SKI-314	Chronic Glomerulonephritis	70	Female	4	23	-6	Rapdly Progressive	220	7.2	116	0.32	25	16.1	12700	1763.89	2.107		7.2
SKI-315	Atherosclerotic Renovascular Disease	75	Male	4	29	-1.33333	stable	110	10.2	160.7	0.31	53	15.8	219.51	21.5206	1.25		10.2
SKI-316	Chronic Glomerulonephritis - FSGS	69	Male	3A	56	0.25	stable	69	5.5	464.7	0.19	51	84	127.77	23.2309	1.4		5.5
SKI-317	Chronic Glomerulonephritis - Mesangial capillary G	46	Male	1	112	-1	stable	183	4.6	0	0.12	4	0	107.77	23.4283	1.055		4.6
SKI-318	Atherlosclerotic Renovascular Disease	81	Male	2	79	-2.5	Progressive	210	4	0			0	137.02	34.255	1.77		4
SKI-319	Hypertensive Nephrosclerosis	63	Male	3A	58	0.333333	regressive	76	7.4	2059.8			278	2936.56	396.832	3.56		7.4
SKI-32	Hypertensive Nephrosclerosis	44	Male	4	18	-0.5	Stable	326	2.1	322.2	1.01	266	153	320.87	152.795	0.945		2.1
SKI-320	IgM Nephropathy	36	Male	4	24	-2.5	Progressive	83	18.9	2193.7			116	184.25	9.74868	1.19		18.9
SKI-321	Chronic Interstitial Nephritis	72	Female	4	21	-1	stable	169	3.6	6.3			1.8	3979.49	1105.41			3.6
SKI-322	Hypertensive Nephrosclerosis	87	Female	4	21	-0.333333	stable	278	6.7	10.9			1.6	57.34	8.55821	1.185		6.7
SKI-323	Chronic Glomerulonephritis	19	Male	4	27	-1	stable	218	27.7	28.2			1	531.77	19.1975	0.945		27.7
SKI-324	Hypertensive Nephrosclerosis	69	Female	4	29	-6.5	Rapdly Progressive	135	3.9	0			0	228.71	58.6436	0.3545		3.9
SKI-325	Chronic Glomerulonephritis	61	Female	3B	44	-2.33333	Progressive	213	2.2	0			0	7717.87	3508.12	1.735		2.2
SKI-326	Hypertensive Nephrosclerosis	68	Female	3B	41	-1	STABLE	178	4.3	22.2			5.2	349.87	81.3651	1.03		4.3
SKI-327	Hypertensive Nephrosclerosis	74	Male	4	29	-1.5	stable									0.916
SKI-328	Polycystic Kidney Disease	28	Female	1	91	-1.5	stable	167	4.1	7.7			1.9	56.72	13.8341	1.285		4.1
SKI-329	Chronic Glomerulonephritis - Membranous Nephropath	46	Male	3A	58	0	stable									1.015
SKI-33	Hypertensive Nephrosclerosis	75	Female	3B	35	-2	Progressive	127	9.1	35.3	0.19	9	3.9	2996.8	329.319	1.891	3310	9.1
SKI-330	Chronic Glomerulonephritis - RPGN	69	Female	3B	37	-1	stable		3.9	137.6			35	198.01	50.7718	0.86		3.9
SKI-331	Chronic Glomerulonephritis - Membranous GN	69	Female	2	78	-1.5	stable	285	8.2	20.6			2.5	291.42	35.539	1.265		8.2
SKI-332	Diabetic Nephropathy - TYPE I	68	Male	4	27	-1.66667	stable
SKI-333	Renal stone disease	82	Male	4	19	-0.333333	stable	158	4.2	109.8			26	442.64	105.39	1.58		4.2
SKI-334	Atherlosclerotic Renovascular Disease	79	Male	2	73	-1.66667	stable	275	8.2	56.5			6.9	324.05	39.5183	0.73		8.2
SKI-335	Chronic Interstitial Nephritis	73	Male	4	17	-1	stable	183	9.3	21			2.3	210.78	22.6645	1.215		9.3
SKI-336	Chronic Glomerulonephritis - IgA nephropathy	26	Male	2	75	-1.66667	stable	218	19.7	31			1.6	350.44	17.7888	0.88	14800	19.7
SKI-337	Hypertensive Nephrosclerosis	76	Male	4	29	-1.5	stable	229	8.2	32.6			4	333.14	40.6268	1.305	7170	8.2
SKI-338	Atherlosclerotic Renovascular Disease	65	Male	3A	47	-1.5	stable		8.2					351.14	42.822	0.857	763.653	8.2
SKI-339	Hypertensive Nephrosclerosis	79	Female	4	27	-0.333333	stable	305	12.8	32.3			2.5	363.58	28.4047	1.17		12.8
SKI-34	Hypertensive Nephrosclerosis	83	Male	4	20	-8	Rapdly Progressive	264	1.7	493	1.35	225	290	11200	6588.24	4.811	5520	1.7
SKI-340	Hypertensive Nephrosclerosis	82	Male	4	18	-1.5	stable	191	9.2	165.2			18	240.45	26.1359	1.18		9.2
SKI-341	Atherlosclerotic Renovascular Disease	76	Female	3B	33	-1	stable	219	19.2	2717			142	755	39.3229	1.712		19.2
SKI-342	Ischemic Nephropathy	68	Male	4	28	3	stable	131	5.7	1022.1	1.29	222	179	236.24	41.4456	0.895		5.7
SKI-343	Cast nephropathy - Multiple myeloma	44	Female	3B	38	-0.333333	stable	130	2.2	0			0	323.02	146.827	0.375		2.2
SKI-344	Chronic Glomerulonephritis - Membranous	66	Male	3B	33	-2.75	Progressive	177	2.9	953.6	1.66	213	329	2460.08	848.303	0.63		2.9
SKI-345	Hypertensive Nephrosclerosis	72	Female	4	25	-2.33333	Progressive	168	2.4	20.8	0.23	66	8.7	1527.44	636.433	1.32		2.4
SKI-346	Hypertensive Nephrosclerosis	82	Female	4	19	-2.5	Progressive	211	3.7	73.5	0.22	100	19.9	1650.66	446.124	1.53		3.7
SKI-347	Chronic Interstitial Nephritis	72	Male	3B	32	1	regressive	137	1.7	0	0.13	15	0	424.55	249.735	0.585		1.7
SKI-348	Hypertensive Nephrosclerosis	59	Male	4	29	-2	Progressive	187	32.6	183.8	0.46	18	5.6	1973.52	60.5374	1.6045		32.6
SKI-349	Diabetic Nephropathy II	83	Female	5	13	-3	Progressive	280	2.7	49.7	0.14	58	18.4	861.26	318.985			2.7
SKI-35	HIV positive	46	Male	2	67	0.333333	Stable	103	3.6	120.1	0.16	64	33	3338.03	927.231	1.17	2170	3.6
SKI-350	Hypertensive Nephrosclerosis	78	Male	5	11	0.5	stable	430	2.2	128.6	0.63	115	58	467.56	212.527	0.42		2.2
SKI-351	Chronic Interstitial Nephritis	65	Male	3B	35	-3.66667	Progressive	168	3.9	5	0.1	21	1.3	1153.31	295.721	0.76	12800	3.9
SKI-352	Hypertensive Nephrosclerosis	79	Female	3B	39	0	stable	114	9.1					439.64	48.3121	0.58	3240	9.1
SKI-353	Atherlosclerotic Renovascular Disease ?	73	Male	3B	39	-1	Progressive	150	7.6	202.2	0.19	18	27	1136.97	149.601	0.61	2960	7.6
SKI-354	Hypertensive Nephrosclerosis	85	Female	4	20	-3	Progressive	200	2.1	26.9	0.38	51	12.8	1100.04	523.829	0.71	1960	2.1
SKI-355	Chronic Glomerulonephritis	75	Male	4	19	-1.66667	Progressive	280	7.4	1393.2	3.73	283	188	1175.9	158.905	0.24	4170	7.4
SKI-356	Ischemic Nephropathy	69	Male	4	27	0	regressive	208	15.2	269.4	0.7	54	17.7	492.67	32.4125	0.45	2010	15.2
SKI-357	Chronic Glomerulonephritis - PCR 425 + Blood	40	Female	4	21	-0.5	stable	224	3.4	818	1.59	201	241	93.5	27.5	0.455		3.4
SKI-36	Non specific diffuse IgG kappa monoclonogammopathy	62	Female	4	29	-0.666667	Stable	155	2.5	81.3	0.35	41	33	227.2	90.88	0.38	1500	2.5
SKI-37	Hypertensive Nephrosclerosis	52	Female	4	24	1.33333	Stable	187	3.5	16.3	0.15	21	4.7	375.18	107.194	0.895	5970	3.5
SKI-38	Hypertensive Nephrosclerosis	43	Female	3A	59	-1	Stable	90	2.8	228.9	0.58	74	82	293.81	104.932	0.794	2270	2.8
SKI-39	Polycystic Kidney Disease	68	Male	4	18	-3.5	Progressive	294	4.2	8.8	0.17	25	2.1	605.93	144.269	0.879	737.488	4.2
SKI-4	Diabetic Nephropahty	75	Male	4	27	-6.66667	Rapidly Progressive	203	6.57	28.9	0.29	37	4.4	32600	4961.95	1.155	637.695	6.57
SKI-40	Diabetic Nephropathy	70	Female	4	25	-1	Stable	173	4.4	37.8	0.09	38	8.6	335.42	76.2318	0.786	2900	4.4
SKI-41	?Diabetic Nephropathy	78	Male	3B	35	-4	Progressive	162	5.7	21.1	0.19	26	3.7	621.28	108.996	0.897		5.7
SKI-42	Diabetic Nephropathy	81	Female	4	25	0	Stable	141	5.4	4.3	0.06	11.1	0.8	240.55	44.5463	0.892	1130	5.4
SKI-43	Diabetic Nephropathy	72	Male	4	28	-2.5	Progressive	203	6.5	9.1	0.06	9.2	1.4	1924.67	296.103	1.165		6.5
SKI-44	Long standing Hypertension	69	Female	4	26	5.5	Regressive	188	7.5	30.8	0.11	14	4.1	98.92	13.1893	0.183	5300	7.5
SKI-45	Diabetic Nephropathy	72	Male	3A	46	-1	Stable	131	3.8	17	0.18	13	4.5	730.35	192.197	1.17	1150	3.8
SKI-46	Diabetic Nephropathy	69	Male	3B	34	1	Stable	179	11.6	114	0.28	22	9.8	597.41	51.5009	1.254	1100	11.6
SKI-47	Diabetic Nephropathy	69	Female	4	28	2	Regressive	159	4.5	12.9	0.17	34	2.9	191.22	42.4933	0.894	2430	4.5
SKI-48	Diabetic Nephropathy	79	Female	4	21	-0.5	Stable	197	9.4	145	0.43	42	15.4			0.973	1630	9.4
SKI-49	Diabetic Nephropathy	64	Female	3A	59	-3	Progressive	84	6.5	2.6	0.06	0	0.4	3317.8	510.431	4.92	1060	6.5
SKI-5	Diabetic Nephropathy	75	Male	3B	36	-3	Progressive	105	3.32	22.6	0.06	18.1	6.8	2390.68	720.084	0.605	5410	3.32
SKI-50	Diabetic Nephropathy	70	Male	4	27	-5.5	Rapdly Progressive	212	3.6	253	0.46	112	70.3	1285.13	356.981	1.76	1300	3.6
SKI-51	Hypertensive Nephrosclerosis	70	Female	3A	49	1.5	Stable	96	1.6	2.5	0.07	11	1.6	491.88	307.425	1.1006	975.355	1.6
SKI-52	Diabetic Nephropathy	87	Female	4	16	-1	Stable	296	4	7.9	0.06	0	2	574.37	143.593	1.038		4
SKI-53	Diabetic Nephropathy	74	Female	4	16	1	Stable	254	2.9	13	0.13	23	4.5	430.15	148.328	0.956		2.9
SKI-54	Diabetic Nephropathy	60	Male	4	26	-2.5	Progressive	224	3.2	795	1.15	329	248.4	922.36	288.238	0.988		3.2
SKI-55	Diabetic Nephropathy	78	Female	3A	45	-3	Progressive	102	6.3	35	0.23	17	5.6	374.42	59.4317	1.02		6.3
SKI-56	Diabetic Nephropathy ATHEROSCLEROTIC	78	Male	4	28	3	Regressive	198	2.2	2.4	0.12	16	1.1	140.78	63.9909	0.254		2.2
SKI-57	Diabetic Nephropathy	74	Female	4	26	-1.5	Stable	164	8.6	78.1	1.21	106	9.1	71.64	8.33023	0.93		8.6
SKI-58	Diabetic Nephropathy	64	Male	3B	34	-2	Progressive	173	4.2	132	0.18	39	31.4	1540.54	366.795	0.62		4.2
SKI-59	Diabetic Nephropathy	81	Male	3B	31	-0.5	Stable	140	7.7	227	0.54	66	29.5	281.69	36.5831	0.833	1250	7.7
SKI-6	Diabetic Nephropathy	69	Female	3B	44	0	Stable	163	3.4	18.1	0.34	37	5.3	322.94	94.9824	0.151		3.4
SKI-60	Diabetic Nephropathy	73	Male	3A	42	0.5	Stable	118	3.1	11.8	0.06	19.4	3.8	599.53	193.397	0.992	4070	3.1
SKI-61	Diabetic Nephropathy	45	Male	4	15	-2.5	Progressive	363	4.31	2270	2.95	628	527	2725.53	632.374	1.25	6460	4.31
SKI-62	CONTROL	48	Female	Control	Control	Control	Control	57	6	0	0.02	0.00333333	0	32.2	5.36667		368.17	6
SKI-63	CONTROL	28	Male	Control	Control	Control	Control	77	6.3	0	0.02	0.0031746	0	34.48	5.47302	0.3	125.044	6.3
SKI-65	Diabetic Nephropathy	48	Male	4	23	-3.66667	Progressive	258	12.1	388	0.41	52	32.1				8010	12.1
SKI-66	Hypertensive Nephrosclerosis	81	Female	4	20	-1	Stable	203	5.3	50.3	0.12	21	9.5	307.35	57.9906	0.327	326.95	5.3
SKI-67	Diabetic Nephropathy	61	Male	4	18	0	Stable	294	5.8	156	0.4	63	26.9	353.76	60.9931	1.081	209.9	5.8
SKI-68	Diabetic Nephropathy	66	Male	3B	34	-2.5	Progressive	172	7.8	52.5	0.14	17	6.7	3014.99	386.537	1.538	482.533	7.8
SKI-69	CONTROL	38	Female	Control	Control	Control	Control	51	7	0	0.06	0.00857143	0	102.9	14.7	0.175	1009.5	7
SKI-7	Diabetic Nephropathy	77	Male	3B	31	-7	Rapidly Progressive	180	8.51	269	0.66	73	31.6	86300	10141	6.505	1890	8.51
SKI-70	CONTROL	36	Male	Control	Control	Control	Control	75	19.4	0	0.11	0.0056701	0	278.19	14.3397		921	19.4
SKI-71	CONTROL	44	Male	Control	Control	Control	Control	66	6.5	0	0.06	0.00923077	0	21.84	3.36		484	6.5
SKI-72	CONTROL	45	Male	Control	Control	Control	Control	90	5.9	5.4	0.11	0.0186441	0.9	36.45	6.17797	0.41	594.5	5.9
SKI-73	CONTROL	51	Male	Control	Control	Control	Control	70	11.8	0	0.02	0.00169492	0	399.06	33.8186		747	11.8
SKI-74	CONTROL	27	Female	Control	Control	Control	Control	85	4.4	0	0.02	0.00454545	0	126.29	28.7023		117.538	4.4
SKI-75	CONTROL	48	Male	Control	Control	Control	Control	101	4.9	4	0.1	0.0204082	0.8	101.29	20.6714	0.2	347.958	4.9
SKI-76	CONTROL	49	Male	Control	Control	Control	Control	78	20.7	0	0.06	0.00289855	0	127.23	6.14638	0.295		20.7
SKI-77	CONTROL	32	Female	Control	Control	Control	Control	62	13	0	0.06	0.00461538	0	11.7	0.9	0.39		13
SKI-78	Diabetic Nephropathy	71	Male	3B	43	-6	Rapdly progressive	166	8.8	246	0.82	72	28	2027.5	230.398	1.365		8.8
SKI-79	Diabetic Nephropathy	83	Male	4	27	-0.333333	Stable	205	6.3	17	0.21	29	2.7	55.39	8.79206	0	10400	6.3
SKI-8	Diabetic Nephropathy	79	Female	4	22	-2	Progressive	188	6.4	59.3	0.08	13	9.3	7596.38	1186.93	0.979	3130	6.4
SKI-80	Diabetic Nephropathy	65	Male	3B	39	4.33333	Regressive	155	6.2	65.2	0.16	23	10.5	693.07	111.785	1.349	8500	6.2
SKI-81	CONTROL	32	Male	Control	Control	Control	Control	88	19.6	0	0.06	0.00306122	0	302.8	15.449	0		19.6
SKI-82	CONTROL	43	Female	Control	Control	Control	Control	90	13.3	5.5	0.09	0.00676692	0.4	31.88	2.39699			13.3
SKI-83	CONTROL	41	Male	Control	Control	Control	Control	91	10.8	0	0.04	0.0037037	0	105.68	9.78519			10.8
SKI-84	CONTROL	50	Male	Control	Control	Control	Control	81	9.4	0	0.08	0.00851064	0	81.37	8.65638			9.4
SKI-85	Diabetic Nephropathy	75	Female	4	19	3	Regressive	214	3.3	29.7	0.23	61	9	844.05	255.773	1.304	4770	3.3
SKI-86	Diabetic Nephropathy	46	Male	3B	39	0.5	Stable	165	8.6	283	0.51	50	32.9	246.92	28.7116	1.68	7740	8.6
SKI-87	Diabetic Nephropathy	70	Male	3B	38	-2	Stable	157	11.6	621	1.1	111	53.5	85.79	7.39569	1.18	3610	11.6
SKI-88	Diabetic Nephropathy	78	Male	3B	41	3.5	Regressive	143	10.6	74.4	0.2	22	7	284.21	26.8123		146.484	10.6
SKI-89	Diabetic Nephropathy	68	Male	4	17	-2	Progressive	363	6.1	351	0.64	121	57.5	655.2	107.41		5900	6.1
SKI-9	Diabetic Nephropathy	79	Female	3B	36	-2.5	Progressive	140	1.1	2.4	0.09	11	2.2	5471.11	4973.74	0.658	10600	1.1
SKI-90	Diabetic Nephropathy	79	Female	4	18	0.5	Stable	218	9.9	512	0.72	84	51.7	77.84	7.86263	1.19125	1200	9.9
SKI-91	Diabetic Nephropathy	69	Male	3A	50	0	Stable	124	16.1	518	0.83	61	32.2	435.21	27.0317		1780	16.1
SKI-93	Hypertensive Nephrosclerosis					no data	Stable		8.5	0	0.14							8.5
SKI-94	Hypertensive Nephrosclerosis	73	Male	4	27	1.5	Stable	204	8.5	0	0.14	12	0	379.76	44.6776	0.87	2850	8.5
SKI-95	AL Amyloidosis	69	Female	2	62	-2.5	Progressive	79	7	1208.8	2.7	184	173	534	76.2857	3.495		7
SKI-96	Chronic pyelonephritis	55	Female	4	21	-2	Progressive	208	4.6	168	0.74	121	37	1018.3	221.37		5690	4.6
SKI-97	Chronic Glomerulonephritis	50	Female	3A	51	-7.5	Rapdly Progressive	117	2.8	801.7	1.28	346	286	1084.7	387.393	1.89	15500	2.8
SKI-98	Hypertensive Nephrosclerosis	72	Male	4	21	-3	Progressive	261	7.7	1512.1	4.33	234	196	1945.43	252.653	1.40625	1150	7.7
SKI-99	Diabetic Nephropathy	76	Male	4	18	1	Stable	286	7.1	103	0.28	45	14.5	628.28	88.4901	1.58125		7.1

## Sheet: Figure S2
Figure S2A									Figure S2B						Figure S2C	Creatinine Clearance (ml/min)
SNc 2
												Month					Mean				SE
Phase 1	Area	Phase 2	Area	Phase 3	Area	Blue/white	Blue/red			1	4	8				7	28	84		7	28	84
µm²	%	µm²	%	µm²	%				Control	0.11	0.09	0.24			SNc	1.1578	1.32192	1.7274		0.243237	0.287757	0.179726
65958.4	11.2162	275918	46.9198	234770	39.9226	0.280949	0.239051		DN	0.32	0.51	1.26			SNx	0.60542	0.911053	0.365955		0.0334186	0.119287	0.180465
65937.7	11.2127	289718	49.2665	223390	37.9875	0.295169	0.227593
59812.9	10.1712	275343	46.822	245576	41.7602	0.243562	0.217231		SE
46172.6	7.85165	266581	45.3321	263017	44.726	0.17555	0.173203		Control	0.01	0.02	0.01
65590.3	11.1536	252452	42.9295	260334	44.2698	0.251947	0.259812		DN	0.04	0.1	0.76
70946.1	12.0644	249802	42.4788	257530	43.7929	0.275487	0.284009								Figure S2D
44828.8	7.62314	280965	47.7781	253207	43.0578	0.177044	0.159553		n (analysed)						Serum Creatinine DN
68875.9	11.7123	255938	43.5223	255594	43.4637	0.269474	0.269111		Control	4	4	4					Mean				SE
93961.1	15.9781	302423	51.4271	182158	30.976	0.515822	0.310694		DN	8	8	5				1	4	8		1	4	8
61345.1	10.4317	322103	54.7736	197729	33.6239	0.310248	0.190452								Control	45	40	39		5	6	4
64342.9	10.9415	277124	47.125	237330	40.358	0.279525	0.233071								DN	48	75	215		5	30	105
SNc3
															Figure S2E Albuminuria SNx
7321.8	20.0518	18866.6	51.6689	8417.72	23.0531	0.869808	0.388083
7868.4	21.5487	17701.5	48.478	8787.92	24.067	0.895365	0.444506								Days Post	Body Wt	Kidney Wt	Proteinuria	Albuminuria
7590.33	20.7872	18102.7	49.5768	8858.89	24.2614	0.856803	0.419293								SNx	(g)	(g)	(mg/24 hr)	(mg/24hr)
6276.97	17.1904	21302.9	58.341	6665.22	18.2537	0.941749	0.294654								7 Sham	320±14.1	1.07±0.07	68.3±9.5	2.88±0.54
9466.15	25.9244	16511.7	45.2197	7837.26	21.4635	1.20784	0.573299								7 SNx	313±11.5	1.51±0.12 a	128.3±0.5 b	27.85±9.01 b
7789.53	21.3328	21193	58.0402	5731.97	15.6978	1.35896	0.367552								28 Sham	349.0±17.0	1.08±0.01	118.7±27.1	8.42±1.75
5130.01	14.0493	19456.6	53.2846	10007	27.4057	0.512641	0.263664								28 SNx	354.3±18.2	1.61±0.09 a	299.9±77.9 b	47.20±19.62
8052.61	22.0532	19917.8	54.5478	6363.14	17.4264	1.26551	0.404292								84 Sham	513.2±6.7	1.37±0.03	129.6±14.6	3.48±0.91
6839.33	18.7305	19452.3	53.273	8076.94	22.1199	0.846773	0.351595								84 SNx	433.2±28 a	3.22±0.25 a	672±121.7 b	294±83.22 a
4581.89	12.5482	20378.3	55.809	9536.53	26.1172	0.480457	0.224841
7091.7	19.4216	19288.3	52.8239	8028.26	21.9865	0.923591	0.373178
SNc 4
30018.7	5.10467	326022	55.4399	209448	35.6166	0.143323	0.0920757								Figure S2F
38238.9	6.50253	239116	40.6616	292151	49.6802	0.130888	0.159918								Albuminuria DN
58795	9.99808	304952	51.8571	210698	35.8291	0.279049	0.192801										Mean				SE
54583.8	9.28197	305675	51.9801	212638	36.159	0.256699	0.178568									1	4	8		1	4	8
53528.6	9.10254	270402	45.9818	248762	42.302	0.21518	0.19796								Control	2.1	2.2	2.6		1.1	1.6	1.2
48882.6	8.31249	331771	56.4176	196227	33.3684	0.249113	0.147339								DN	2.5	15.1	281		1.5	8.3	91
44271.4	7.52835	290782	49.4475	239859	40.7881	0.184572	0.152249
41906.8	7.12625	309937	52.7048	215050	36.5692	0.19487	0.135211
53638.4	9.1212	284378	48.3585	223877	38.0703	0.239589	0.188616
43490.4	7.39554	305209	51.9007	216714	36.8522	0.200681	0.142494
46735.5	7.94736	296824	50.475	226542	38.5235	0.209396	0.158723
SNc 21
5097.12	13.9592	27890.9	76.3833	1547.35	4.23765	3.29409	0.182752
3433.87	9.40415	27670.3	75.7792	4418.22	12.0999	0.777207	0.124099
3700.78	10.1351	28124.4	77.0227	3255.14	8.91466	1.13691	0.131586
5398.07	14.7834	22470.4	61.5383	7110.95	19.4743	0.759122	0.240231
5140.37	14.0776	19765.3	54.13	9865.95	27.0193	0.521021	0.260071
4903.52	13.429	19279.7	52.8003	10827.7	29.6531	0.452869	0.254336
5822.97	15.947	20838.2	57.0683	8090.1	22.1559	0.719764	0.279438
3918.45	10.7312	20362.8	55.7666	10601.4	29.0336	0.369615	0.192431
5008.69	13.717	21535.4	58.9779	8729.68	23.9075	0.573754	0.232579
4581.89	12.5482	20378.3	55.809	9536.53	26.1172	0.480457	0.224841
4700.57	12.8732	22831.6	62.5276	7398.3	20.2613	0.90848	0.212236
SNc 22
23210.5	3.94695	257807	43.84	286583	48.7334	0.0809907	0.0900309
20325	3.45626	284780	48.4269	265951	45.225	0.0764237	0.0713707
27483.8	4.67363	315138	53.5891	219086	37.2555	0.125448	0.0872122
26197.2	4.45483	353333	60.0844	182559	31.0442	0.1435	0.0741429
23045.3	3.91886	329700	56.0655	211370	35.9434	0.109028	0.0698978
25521.3	4.3399	338832	57.6183	205924	35.0175	0.123935	0.0753215
22254.3	3.78435	387618	65.9145	161920	27.5344	0.137441	0.057413
26211.7	4.45729	315516	53.6535	232227	39.4902	0.112871	0.0830755
21099.8	3.58802	371402	63.1568	176755	30.0571	0.119373	0.0568113
18901.6	3.21422	315140	53.5896	235414	40.0322	0.080291	0.0599785
23425.1	3.98343	326927	55.5939	217779	37.0333	0.11093	0.0725254
SNx 23
134349	22.846	242338	41.2095	181699	30.8979	0.739402	0.554386
92900.6	15.7977	273341	46.4816	199211	33.8759	0.466342	0.339871
157601	26.8001	227461	38.6798	184535	31.3801	0.854047	0.692871
120327	20.4616	229400	39.0095	215620	36.6662	0.55805	0.524529
51836.1	8.81473	207882	35.3503	309449	52.6218	0.167511	0.249354
59379.3	10.0974	237412	40.3718	272563	46.3494	0.217855	0.250111
100086	17.0195	254592	43.2933	211250	35.9231	0.473777	0.393122
102052	17.3539	257408	43.7722	210845	35.8541	0.484014	0.39646
79160.1	13.4612	263868	44.8708	227026	38.6057	0.348683	0.299998
77707	13.2141	217703	37.0204	268457	45.6512	0.289457	0.35694
97539.7	16.5866	241140	41.0059	228066	38.7825	0.459914	0.405764
SNx 24
146255	24.8706	314952	53.5576	109939	18.6951	1.33033	0.464372
156273	26.5742	284676	48.4092	125867	21.4036	1.24158	0.548949
189394	32.2064	263722	44.8459	116775	19.8576	1.62187	0.718157
181332	30.8355	287363	48.8661	100739	17.1307	1.80001	0.631021
59984.3	10.2003	379788	64.583	138224	23.505	0.433964	0.157942
100402	17.0733	331814	56.4249	143089	24.3323	0.701673	0.302585
187333	31.856	237494	40.3859	143735	24.4421	1.30332	0.78879
54248.4	9.22493	318357	54.1367	202966	34.5144	0.267278	0.170401
138028	23.4716	252684	42.9689	187097	31.8159	0.737731	0.546246
145264	24.7022	258782	44.0058	173910	29.5733	0.835286	0.561339
135851	23.1015	292963	49.8184	144234	24.527	1.0273	0.48898
SNx 25
15209	41.6521	9014.54	24.6876	3664.29	10.0352	4.1506	1.68717
15225.8	41.6981	9806.19	26.8557	3791.14	10.3826	4.01616	1.55267
10663.7	29.204	10655.8	29.1824	6827.55	18.6982	1.56186	1.00074
15010.4	41.108	12428.4	34.037	5764.34	15.7865	2.604	1.20774
12465.5	34.1387	15389	42.1451	5164.82	14.1446	2.41355	0.810027
9993.08	27.3675	7322.54	20.0538	10228.8	28.013	0.976958	1.3647
11805.3	32.3305	11074.5	30.329	7189.04	19.6882	1.64212	1.06599
8738.42	23.9314	15174.2	41.5567	5622.43	15.3978	1.55421	0.575875
11850.9	32.4553	13940	38.1766	5066.9	13.8764	2.33888	0.850137
17118.3	46.8808	10607.6	29.0505	4038.27	11.0594	4.239	1.61377
12808	35.0766	11541.3	31.6074	5735.76	15.7082	2.54973	1.17288
SNx 26
13202	36.1557	14167	38.7984	2155	5.90177	6.12624	0.931885
12631.1	34.5922	13887.6	38.0332	3362.62	9.20902	3.75634	0.909527
7533.6	20.6319	16089.5	44.0633	8088.53	22.1516	0.931393	0.468232
12533.5	34.3249	11961.9	32.7593	5433.15	14.8795	2.30686	1.04779
10704.2	29.315	17209.9	47.1317	3039.55	8.32425	3.52164	0.62198
10199.3	27.9323	15056.3	41.2339	5383.21	14.7427	1.89466	0.677412
8618.67	23.6035	15596.9	42.7144	6511.07	17.8315	1.3237	0.552589
15853.3	43.4165	11404.1	31.2318	2763.87	7.56927	5.73589	1.39014
16374.2	44.8431	9909.38	27.1383	3913.95	10.7189	4.18355	1.6524
9664.33	26.4672	17552.4	48.0697	3449.12	9.44591	2.80197	0.5506
11731.4	32.1282	14283.5	39.1174	4410.01	12.0774	3.25822	0.880255
SNx 27
8969.95	24.5655	21151.7	57.9269	5549.94	15.1993	1.61623	0.424078
8868.66	24.2881	12810.9	35.0845	14073.4	38.5422	0.63017	0.692275
9865.1	27.017	17913.7	49.0594	7937.08	21.7368	1.24291	0.5507
9784.9	26.7974	19389.9	53.1019	6705.93	18.3651	1.45914	0.50464
16283.8	44.5955	15518.4	42.4995	4313.31	11.8126	3.77525	1.04932
11620.4	31.8241	14245.5	39.0134	10116.7	27.7061	1.14863	0.815723
11585	31.7272	11056.6	30.2802	12084.5	33.0951	0.958667	1.04779
14408.2	39.4588	14100.2	38.6154	6903.36	18.9058	2.08712	1.02184
9738.3	26.6698	18557.2	50.8216	7579.66	20.758	1.28479	0.524772
9927.51	27.1879	17975.2	49.2278	7806.86	21.3802	1.27164	0.552288
11105.2	30.4131	16271.9	44.563	8307.08	22.7501	1.54746	0.718343
SNx Can 11
208912	35.5254	216053	36.7399	132565	22.5427	1.57591	0.966944
127101	21.6135	287753	48.9324	131280	22.3242	0.968162	0.4417
233410	39.6914	189756	32.2681	114515	19.4733	2.03825	1.23005
151812	25.8155	308802	52.5118	84608.3	14.3876	1.79429	0.491614
116324	19.781	249286	42.3911	201623	34.2859	0.576941	0.46663
123344	20.9747	263859	44.8692	172942	29.4088	0.71321	0.467462
217127	36.9225	166679	28.3437	163029	27.7231	1.33183	1.30267
135386	23.0224	248253	42.2154	175442	29.8338	0.771689	0.545357
253545	43.1154	169028	28.7432	133014	22.619	1.90616	1.50002
143993	24.486	222994	37.9201	193512	32.9068	0.744102	0.645727
171095	29.0948	232246	39.4935	150253	25.5505	1.24205	0.805818
SNx Can 12
12477.9	34.1725	17472	47.8496	4509.74	12.3506	2.76687	0.714164
14710.9	40.288	13313.3	36.4605	6378.69	17.469	2.30626	1.10498
10954.1	29.9993	19010.8	52.0639	5643.82	15.4564	1.9409	0.576202
13639.8	37.3547	11589.1	31.7385	10032	27.4741	1.35963	1.17695
18098	49.564	7401.77	20.2708	10155.3	27.8118	1.78212	2.44509
14965.1	40.9842	15689.8	42.9689	4900.51	13.4208	3.05379	0.953811
12463.9	34.1341	13562.4	37.1427	9804.23	26.8503	1.27127	0.918999
10455.3	28.6332	15841.9	43.3854	8757.4	23.9834	1.19388	0.659973
13308.8	36.4481	18304.5	50.1294	4158.69	11.3892	3.20024	0.72708
14024.9	38.4093	12916.3	35.3732	8267.27	22.6411	1.69644	1.08583
13509.9	36.9987	14510.2	39.7383	7260.77	19.8847	2.05714	1.03631
SNx Can 13
178599	30.3707	213469	36.3004	162273	27.5946	1.1006	0.83665
217424	36.9729	184041	31.2962	150351	25.5672	1.4461	1.18139
265952	45.2252	112255	19.0889	160249	27.2503	1.65962	2.36918
215279	36.6081	182361	31.0104	155042	26.3649	1.38852	1.18051
231983	39.4487	227509	38.6879	100336	17.0621	2.31207	1.01966
178410	30.3385	187106	31.8173	182912	31.1042	0.975383	0.953523
253821	43.1623	123332	20.9726	160756	27.3366	1.57892	2.05804
314068	53.4073	161783	27.5111	80133.3	13.6267	3.91932	1.9413
236847	40.2758	128589	21.8665	157960	26.8612	1.49941	1.8419
207791	35.3349	171302	29.13	158129	26.8898	1.31406	1.21301
230017	39.1144	169175	28.7681	146814	24.9658	1.7194	1.45952
SNx Can 14
18166	49.7502	5591.62	15.3135	6450.77	17.6664	2.8161	3.24879
20140.6	55.158	5123.14	14.0305	5465.21	14.9673	3.68524	3.9313
15140.3	41.4639	6435.83	17.6254	6593.82	18.0581	2.29614	2.3525
8856.12	24.2537	10679.9	29.2485	8485.27	23.2381	1.0437	0.829231
13795.4	37.7806	8110.31	22.2113	4262.6	11.6738	3.23637	1.70097
15817.3	43.318	5297.4	14.5077	7268.85	19.9068	2.17604	2.98586
23734.1	64.9993	2403.31	6.58182	8248.83	22.5906	2.87727	9.87558
20833.6	57.0559	6642.67	18.1919	7616.61	20.8592	2.73529	3.13633
15445.9	42.3008	4372.89	11.9758	13268.6	36.338	1.16409	3.53219
20637.1	56.5176	5171.46	14.1628	6963.55	19.0707	2.96358	3.99057
17256.6	47.2598	5982.86	16.3849	7462.41	20.4369	2.49938	3.55833
SNx Can 15
231775	39.4134	196695	33.4479	130490	22.1899	1.77619	1.17835
102909	17.4997	281890	47.9354	173585	29.5181	0.592846	0.365068
161684	27.4943	273168	46.4523	139376	23.7009	1.16005	0.591883
205437	34.9346	239722	40.7647	128147	21.7913	1.60314	0.85698
225245	38.3029	165891	28.2097	162332	27.6045	1.38756	1.35779
228560	38.8666	224207	38.1264	116866	19.873	1.95575	1.01941
201001	34.1803	207288	35.2493	137191	23.3294	1.46512	0.969673
250686	42.6291	168722	28.6913	110765	18.8356	2.26322	1.48579
241003	40.9825	197866	33.6471	111832	19.0171	2.15503	1.21801
244309	41.5447	177696	30.2171	111832	19.0171	2.1846	1.37487
209261	35.5848	213314	36.2741	132242	22.4877	1.65435	1.04178
						Blue/white	Blue/red
SNc 2	10.9415	277124	47.125	237330	40.358	0.279525	0.233071
SNc 3	19.4216	19288.3	52.8239	8028.26	21.9865	0.923591	0.373178
SNc 4	7.94736	296824	50.475	226542	38.5235	0.209396	0.158723
SNc21	12.8732	22831.6	62.5276	7398.3	20.2613	0.90848	0.212236
SNc22	3.98343	326927	55.5939	217779	37.0333	0.11093	0.0725254
SNx23	16.5866	241140	41.0059	228066	38.7825		0.405764
SNx24	23.1015	292963	49.8184	144234	24.527	1.0273	0.48898
SNx25	35.0766	11541.3	31.6074	5735.76	15.7082	2.54973	1.17288
SNx26	32.1282	14283.5	39.1174	4410.01	12.0774	3.25822	0.880255
SNx27	30.4131	16271.9	44.563	8307.08	22.7501	1.54746	0.718343
SNx Can 11	29.0948	232246	39.4935	150253	25.5505	1.24205	0.805818
SNx Can 12	36.9987	14510.2	39.7383	7260.77	19.8847	2.05714	1.03631
SNx Can 13	39.1144	169175	28.7681	146814	24.9658	1.7194	1.45952
SNx Can 14	47.2598	5982.86	16.3849	7462.41	20.4369	2.49938	3.55833
SNx Can 15	35.5848	213314	36.2741	132242	22.4877	1.65435	1.04178
	Mean	Mean	Mean	Mean	Mean	Mean	Mean
SNc	11.0334	188599	53.7091	139416	31.6325	0.486385	0.209947
SNx	27.4612	115240	41.2224	78150.5	22.7691	2.09568	0.733245
SNx Can	37.6105	127046	32.1318	88806.4	22.6651	1.83447	1.58035
	SD	SD	SD	SD	SD	SD	SD
SNc	5.76588	153972	5.82905	120427	9.68423	0.396798	0.110332
SNx	7.51254	139801	6.74493	102958	10.2919	0.999942	0.30904
SNx Can	6.56442	109093	9.85508	74655.5	2.56642	0.471257	1.13059
	SE	SE	SE	SE	SE	SE	SE
	2.57858	68858.2	2.60683	53856.5	4.33092	0.177453	0.0493421
	3.35971	62520.7	3.01642	46044.1	4.60266	0.447187	0.138207
	2.9357	48787.7	4.40733	33387	1.14774	0.210753	0.505616

## Sheet: Figure S4
Figure S4. ε-(γ-glutamyl)-lysine in potential TG2 substrates.
	Collagen without TG2	Albumin	Collagen III	DMC	Fibronectin	Collagen I
XL nmols/mg protein	0	0.002	0.052	0.069	0.081	0.158
	0	0.002	0.051	0.067	0.083	0.15
	0	0	0.000707107	0.00141421	0.00141421	0.00565685
	0	0	0.0005	0.001	0.001	0.004
		0.001	0.0260518	0.0346036	0.0416036	0.0794142
